# Supplementary material for: Effects of the MR-DTI Characteristics of the Trigeminal Ganglion Target on Radiofrequency Treatment in Patients with Trigeminal Neuralgia: A Retrospective Observational Clinical Study
Source: Pain Res Manag. 2023 Jan 17;2023:1988926. doi: 10.1155/2023/1988926 (PMC10266916; doi:10.1155/2023/1988926)
Supplement: Supplementary Materials — The supplementary material for this article is included within the supplemental file. Supplementary 1: STROBE checklist; Supplementary 2: CONSORT checklist; Supplementary 3: the data used to support the findings of this study included the relevant raw data tables and the results of the statistical analysis of the data. [file 1988926.f1.zip]

Archive with 3 entries (3 files):
- CONSORT 2010 Checklist1.doc
- data-1.rtf
- STROBE_checklist_1.11.15.docx
